# Supplementary material for: Vaccinating Front-Line Healthcare Workers: Results of a Pre-Pandemic Cross-Sectional Study from North-Eastern Italy on First Responders
Source: Vaccines (Basel). 2022 Sep 7;10(9):1492. doi: 10.3390/vaccines10091492 (PMC9503083; doi:10.3390/vaccines10091492)
Supplement: Supplementary file 1 [file vaccines-10-01492-s001.zip]

Archive with 1 entries (1 files):
- vaccines-1876905-supplementary.pdf
